# Supplementary material for: A phase 2 single center open label randomised control trial for convalescent plasma therapy in patients with severe COVID-19
Source: Nat Commun. 2022 Jan 19;13:383. doi: 10.1038/s41467-022-28064-7 (PMC8770561; doi:10.1038/s41467-022-28064-7)
Supplement: Supplementary file 4 — Source Data [file 41467_2022_28064_MOESM4_ESM.xlsx]

## Sheet: Figure 1a
Age	IgG
28	3.6307
28	1.43522
23	5.06867
26	3.68669
54	5.80687
24	5.53571
25	5.07143
44	5.28077
43	8.32143
25	3.55365
46	8.57511
45	2.31154
39	8.92275
35	1.82724
29	7.97857
48	8.58482
34	6.09967
32	4.41861
27	0.957082
27	9.37339
30	6.18571
52	5.53648
38	4.95279
45	9.5279
29	2.9
56	10.1888
29	5.69528
24	6.16309
23	4.04292
27	8.09643
30	7.5794
32	7.125
30	2.12115
43	1.69103
21	2.01661
24	0.793991
27	7.08155
26	5.43111
42	7.99571
41	7.74678
26	5.12143
29	3.32365
28	2.93356
39	8.92275
29	7.97857
35	1.82724
46	8.57511
25	3.55365
45	2.31154
43	8.32143
44	5.28077
24	5.53571
25	5.07143
54	5.80687
23	5.06867
26	3.68669
28	3.6307
28	1.43522

## Sheet: Figure 1b
nAb	IgG
72.27
85.27	5.69528
89.4	6.16309
95.64	10.1888
62.91	3.55365
86.35	7.99571
62.91	4.04292
87.95	9.5279
86.5	7.5794
22.42	0.793991
88.31	7.08155
72.56	5.06867
63.2	3.68669
87.08	5.80687
92.67	9.37339
82.72	5.53648
82.36	4.95279
91.5126	8.57511
93.97	7.74678
95.35	8.92275
85.84	5.43111
49.2437	3.32365
76.7227	5.07143
78.9076	4.41861
61.4286	2.01661
92.2689	6.09967
40.3361	1.43522
71.5966	2.12115
93.0252	8.32143
67.2269	2.9
83.6135	6.18571

## Sheet: Figure 2b
RT to E	nAb_T1
1	49.4181
2	52.1094
3	63.9062
3	63.6975
3	31.73
3	91.9317
3	11.3445
4	87.6649
4	50.6723
4	59.375
4	36.2296
4	17.9984
4	52.3529
4	97.7344
4	25.6788
4	19.916
5	84.9219
5	95.7331
5	15.3125
5	68.1148
5	83.9496
5	40.9244
5	95.9659
5	15.7983
5	54.1176
6	72.1875
6	95.7331
6	29.0756
6	89.0613
6	52.3529
6	84.6218
6	81.5361
7	28.9916
7	19.1621
7	94.3367
7	73.0023
8	91.0084
8	34.5229
9	46.25
10	91.0938
10	91.4663
10	61.0924
10	88.9062
11	88.2855
12	86.5546
13	86.8908
14	95.7031

## Sheet: Figure 2c
Ct	nAb_T1
33.2359	91.0938
28.577	52.1094
34.8755	20
27.6339	97.7344
15.5867	31.7969
30.3231	63.9062
31.7482	75.7031
31.2331	93.9844
24.8374	15.3125
31.6552	84.9219
24.246	25.6788
30.7696	68.1148
32.4346	88.2855
23.3232	34.5229
25.1995	49.4181
34.3998	91.4663
22.857	94.3367
18.2112	87.6649
24.9378	89.0613
20.8826	21.8774
22.4371	44.2979
25.695	52.3529
28.5744	19.916
21.9217	86.8908
13.6571	63.6975
25.0163	28.9916
21.1403	83.9496
17.9723	61.0924
15.2436	50.6723
19.4042	84.6218
24.3512	44.2857
23.2304	73.9496
34.6206	95.7031
34.994	94.2969
26.7525	72.1875
35.9282	95
25.1009	40.2344
30.8973	59.375
27.4248	87.2656
20.8561	46.25
35.5018	88.125
24.2095	7.65625
19.2934	88.9062
26.7086	44.2969
27.9062	73.0023
26.9299	36.2296
34.4946	40.9244
31.4434	31.73
28.7613
21.8163	81.5361
12.0951	17.9984
14.8288	91.9317
20.4529	19.1621
28.7998	95.9659
20.5279	95.7331
39.2941	95.7331
20.2338	94.3367
17.6436	7.98319
26.8332	67.7311
25.2463	91.0084
16.4878	11.3445
13.2447	15.7983
28.0871	86.5546
18.6101	91.8487
26.2076	29.0756
15.7326	52.3529
23.3784	54.1176
23.6927	55.6302

## Sheet: Figure 4a
SOC	-15	-14	-13	-12	-11	-10	-9	-8	-7	-6	-5	-4	-3	-2	-1	1	2	3	4	5	6	7	8	9	10	11	12	13	14	15	16	17	18	19	20	21	22	23	24	25	26	27	28	30	31	32	33
1						156.667	130	255.556		166.667	142.857	142.857	166.667	457.143	98	99	100	160	461.905		466.667	261.111	272.222
2																94	97	89.99	89.99
3			247.222	158.333	160		158.333		163.333	160	165			160	163.333	97	89.99	89.99	89.99	89.99	89.99	89.99	89.99	89.99	89.99	89.99	89.99	89.99	89.99
4												272.222				100				269.444		452.381	466.667				452.381
5													121.25	89.99	89.99	95	200	198	419.048	200		190	290.625	306.25	160
6															100		89.99	89.99		89.99
7															158.333	118.75				272.222	190			140
8														112.5	95	89
9													272.222	95	272.222	98	92	122.5	95	94		272.222	160		160	447.619	261.111
10													96	100	91	97		95	163.333	165			200	200	200	198	277.778
11															160	89.99	89.99
12									457.143	275	98	99		99	99	96			100	98	100		158.333	272.222	350	452.381
13												105	96	92	92	90	96	95	95	96
14															97	96	125	100	200	200	188	90
15														216.667	89.99	89.99	89.99	89.99	89.99	89.99	89.99	89.99	89.99	89.99	89.99	89.99	89.99	89.99	89.99	89.99
16														438.095	198	192	194	83	98	272.222	457.143	471.429	466.667	461.905
17														192.157	95	135.714	97	99	117.5	190		98	99
18																123.75	122.5	91		161.667	275	272.222	342.857	471.429	471.429	123.75	466.667	471.429	98	99	461.905	457.143
19														96	96		117.5	125	98	245
20														122.5	100	98	98	100	94	96	94	100	117.5	89.99	89.99	98	122.5	99	122.5	122.5	357.143	350	342.857	357.143		272.222	350	357.143	471.429	457.143
21													95	108.889	95	161.667	165	156.667	100	98		122.5		99	263.889	272.222	275	350	357.143	353.571	272.222		457.143	471.429			466.667
22														96	100	97	100	89.99	89.99	89.99	89.99
23															93	98	98		120	125			196	184		100	100	277.778	303.125	300	261.111		275	272.222		350	466.667		466.667	350	346.429	466.667
24											471.429	461.905	471.429	442.857	190	90	89.99	89.99	89.99	89.99	89.99	89.99	89.99	89.99	89.99	89.99	89.99	89.99	89.99	89.99	89.99	89.99	89.99
25														98	99	96	98	98	122.5	161.667	96	277.778	296.875	350		342.857		466.667
26														96	96	98		92	92	125	96	98		476.19
27														98	112.5	100	100	277.778	457.143	466.667		457.143		442.857
28														93	93	97	95	96	98	116.25	98	98			94	95	79		115	77	93		115	132.857	156.667	135.714					96	96		92	94		186
29																112.5	95	95	95	95	95	95	90	100	89.99	89.99	89.99	89.99	161.667	166.667	192	192	100	163.333	89.99
30															447.619	94	88	89.88
31									95	92	96	90	96	100	98		97	163.333	163.333	342.857	200		357.143	357.143			466.667	461.905	457.143
32															447.619	94	96	95	100	121.25				263.889			457.143			457.143
33															275	275	277.778	350	342.857	97	98	97	92	98	99	461.905	466.667	471.429
34															190	94	97	89.99	89.99	89.99	89.99
35															91	120	312.5	272.222		272.222			275		277.778			357.143
36												122.5	98	98	140	137.143	84	89.99	89.99	89.99	89.99	89.99	122.5	89.99	89.99	89.99	89.99	89.99	89.99
37															92	89.99	89.99	89.99	89.99	89.99	89.99	89.99	89.99	89.99	89.99	89.99	89.99	89.99
38															115	89.99	89.99	89.99	89.99	200	357.143	461.905	277.778
39															98	98			117.5	161.667	165		161.667						263.889		272.222	275	342.857	353.571	220.455	275	196	198	198	272.222
40											466.667	309.375	287.5	192	97	97	452.381	452.381	272.222	346.429	461.905	272.222	211.364	96			275			357.143
CPT
1								452.381	303.125	275		122.5	306.25	122.5	99	98	306.25		312.5	466.667
2															94	153.333	194	196	194	96	428.571		480
3											461.905	457.143		156.667	312.5	111.111	457.143	457.143		461.905	471.429	466.667	466.667
4														296.429	80	92	121.25		163.333	155	160	160	160	240	163.333	255.556	272.222	428.571	466.667	466.667	476.19	471.429
5																91	97	198	252.778	306.25
6															428.571	93
7														438.095	122.5	89.99	89.99	89.99	89.99	250	89.99	89.99	89.99	100		100
8										438.095		99	163.333	163.333	163.333	89.99	89.99	89.99	89.99	89.99	89.99
9										395.238	98	328.571	92			115	161.667	166.667	466.667	266.667	452.381		466.667
10														466.667	82	76	89.99	89.99	89.99	89.99	89.99	89.99	89.99
11										419.048	269.444	94	94	98	89.99	89.99	94	94	94	123.75	163.333	98	266.667	272.222	277.778	357.143	272.222	350	466.667	457.143	447.619
12													245	192	97	97	122.5			190	263.889		261.111	120	258.333	428.571	447.619	461.905		461.905	457.143	447.619
13														466.667	98	163.333	156.667	151.667	194		466.667
14													218.182	120	153.333	96	90		89.99	89.99	89.99
15															314.286	93	300		272.222	272.222	272.222	357.143
16														98	99	89.99	100	98	98	98	466.667	240	240	240	250	266.667	242.5	272.222	258.333
17															366.667	90	88
18													272.222	272.222	321.429	95	94	118.75	89.99	89.99	89.99	89.99	100	99		98	98	100	89.99	89.99
19												461.905	457.143	457.143	275	240	247.5	442.857	245	242.5	99	117.5	466.667	471.429
20								438.095	339.286	95	95	99	96	97	97	96	100		275	247.5	357.143			272.222		339.286	353.571	461.905
21															161.667	97	89.99	89.99	89.99	89.99	89.99	89.99	89.99	100	100	100		357.143	357.143	357.143	350
22														94	100	98	125	198	245	250	275	266.667	466.667	471.429	466.667
23														338.095	95	96	94	125	272.222	160	160	272.222	266.667	250		461.905	457.143	461.905
24															90	98	89.99	89.99	89.99
25																94	100	89.99	89.99	89.99	89.99	89.99	89.99	89.99	89.99	98	122.5	192	192	275	339.286	266.667	342.857	353.571	466.667
26													95	97	98	122.5	96	99	100	100	247.5	309.375	198
27														95	90	95	89.99	89.99	89.99	89.99	89.99	89.99	89.99	89.99	89.99
28												438.095	99	96	97	100	100	125	242.5	194		357.143	476.19	350
29												452.381	118.75	100	99	99	122.5	266.667	272.222	277.778	466.667	466.667	457.143
30															275	95	92			93	357.143	357.143	357.143	242.5	269.444	198	269.444	272.222	266.667	353.571	350	240	350	350	309.375	471.429	346.429	442.857	466.667
31															93	111.111	163.333	165	247.5	471.429	245	346.429	461.905	353.571	466.667
32													96	97	93	95	242.5	194	266.667	272.222	266.667	261.111		196	192	438.095	447.619	457.143	457.143
33														92	89.99	89.99	89.99			196	200		266.667
34											442.857	194	194	198	196	93	90	89.99	89.99	89.99	89.99	89.99	89.99	89.99	89.99	89.99	89.99	89.99	89.99	89.99	89.99	89.99	89.99	89.99	89.99	89.99	89.99	89.99
35													95	96	95	272.222	190	192	192	192	192	350
36									438.095	266.667	261.111	97	95	89.99	89.99	89.99	89.99	89.99	89.99	89.99	89.99	89.99	89.99	97		269.444	235		353.571	269.444	269.444
37														395.238	96	89.99	269.444	269.444	269.444	277.778	194		200	457.143
38														272.222	188	92	92	188	272.222	277.778	350
39														428.571		275	196		269.444	452.381
40												93	95	95	95	95	95	95	97	200	357.143	272.222	192		452.381

## Sheet: Suppl 1b
RT PCR to screening	IgG
49	7.125
33	3.6307
33	1.43522
36	5.06867
36	3.68669
36	5.80687
40	5.53571
40	5.07143
41	5.28077
41	8.32143
42	3.55365
42	8.57511
42	2.31154
43	8.92275
43	1.82724
43	7.97857
44	7.74678
44	3.32365
44	2.93356
44	5.12143
45	7.99571
46	7.08155
46	5.43111
47	0.793991
47	2.01661
48	1.69103
48	2.12115
49	7.5794
49	8.09643
50	4.04292
51	6.16309
53	5.69528
54	10.1888
56	2.9
57	9.5279
58	5.53648
58	4.95279
58	6.18571
65	9.37339
68	0.957082
68	4.41861
77	8.58482
77	6.09967

## Sheet: Suppl 1c
WHO score	IgG
2	7.125
4	3.6307
2	1.43522
2	5.06867
5	3.68669
2	5.80687
2	5.53571
2	5.07143
2	5.28077
2	8.32143
2	3.55365
2	8.57511
2	2.31154
2	8.92275
2	1.82724
2	7.97857
2	7.74678
2	3.32365
1	2.93356
2	5.12143
2	7.99571
2	7.08155
2	5.43111
2	0.793991
1	2.01661
2	1.69103
4	2.12115
2	7.5794
2	8.09643
2	4.04292
4	6.16309
2	5.69528
2	10.1888
3	2.9
1	9.5279
2	5.53648
2	4.95279
2	6.18571
4	9.37339
2	0.957082
4	4.41861
2	8.58482
3	6.09967

## Sheet: Suppl 2a
CPT	SOC
55	45
39	65
78	60
52	58
61	72
52	82
74	69
37	48
40	50
85	72
70	75
42	56
51	63
67	70
58	71
74	60
70	63
72	50
50	65
55	69
62	60
57	44
56	69
71	75
48	42
60	46
69	72
59	42
70	82
39	73
57	76
50	59
56	62
63	66
56	82
46	65
68	52
65	61
55	84
79	68

## Sheet: Suppl 2b
SOC	CPT
34.6206	33.2359
34.994	28.577
26.7525	34.8755
35.9282	27.6339
25.1008	15.5867
30.8973	30.3232
27.4248	31.7482
20.8561	26.5651
35.5018	31.2331
24.2095	24.8374
19.2934	31.6552
26.7086	24.246
27.9062	30.7696
26.9299	32.4346
34.4946	23.3232
31.4434	25.1995
28.7613	34.3998
21.8163	22.857
12.0951	18.2112
14.8288	24.9378
20.4529	20.8826
28.7998	22.4371
20.5279	25.695
39.2941	28.5744
20.2338	21.9217
17.6435	13.6571
26.8332	25.0163
25.2463	21.1403
16.4878	17.9723
13.2447	15.2435
28.0871	19.4042
18.6101	24.3512
26.2076	23.2303
15.7326
23.3784
23.6927

## Sheet: Suppl 2d
SOC	CPT
99	98
94	153.333
97	111.111
100	92
95	91
	93
118.75	89.99
89	89.99
98	115
97	76
89.99	89.99
96	97
90	163.333
96	96
89.99	93
192	89.99
135.714	90
123.75	95
	240
98	96
161.667	97
97	98
98	96
90	98
96	94
98	122.5
100	95
97	100
112.5	99
94	95
	111.111
94	95
275	89.99
94	93
120	272.222
137.143	89.99
89.99	89.99
89.99	92
98	275
97	95

[truncated: 4 more sheets: Suppl 2e, Suppl 2f, Suppl 2g, Suppl 2h]
